# Supplementary material for: Phylogenetic analyses of Eurasian lynx (Lynx lynx Linnaeus, 1758) including new mitochondrial DNA sequences from Iran
Source: Sci Rep. 2022 Feb 28;12:3293. doi: 10.1038/s41598-022-07369-z (PMC8885656; doi:10.1038/s41598-022-07369-z)
Supplement: Supplementary file 3 — Supplementary Information 3. [file 41598_2022_7369_MOESM3_ESM.xlsx]

## Sheet: Lynx2021
Table S1. List of the Eurasian lynx sequences used in this study downloaded from GenBank or obtained by the authors of this study. See below for source abbreviations and year is the year of sampling.
Subspecies	ID NO.	H	Clade	Acc. No	Country	Location	Latitude	Longitude	Reference	Source	Type	Year
L. l. wrangeli	GHZV1	H2	East	XXXXXX	Iran	Ghazvin, Abik, Saein Dareh	36.3581	49.1483	This study	AFD	Tissue	2016
L. l. wrangeli	GHZV2	H2	East	XXXXXX	Iran	Ghazvin, Abik, Saein Dareh	36.3581	49.1483	This study	AFD	Tissue	2016
L. l. wrangeli	R13	H29	East	EU818855	China	Northeastern	47	120	Rueness et al. 2014	MM	Bone	1934
L. l. wrangeli	R30	H30	East	EU818854	Russia	Center	62.26	117.32	Rueness et al. 2014	MM	Bone	1974
L. l. wrangeli	R33	H31	East	EU818853	Russia	Southeastern	51.59	127.4	Rueness et al. 2014	MM	Bone	1973
L. l. wrangeli	R50	H32	East	EU818852	Russia	Southeastern	43.6	133.6	Rueness et al. 2014	MM	Bone	1949
L. l. wrangeli	R24	H33	East	EU818851	Russia	Center	62.26	117.32	Rueness et al. 2014	MM	Bone	1968
L. l. wrangeli	R36	H34	East	EU818850	Russia	Southeastern	45.3	136.36	Rueness et al. 2014	MM	Bone	1936
L. l. wrangeli	R43	H35	East	EU818848	Russia	Southeastern	45.55	133.44	Rueness et al. 2014	MM	Bone	NA
L. l. wrangeli	R37	H35	East	EU818849	Russia	Southeastern	53.11	130.3	Rueness et al. 2014	MM	Bone	1978
L. l. wrangeli	R42	H36	East	EU818842	Russia	Southeastern	49.31	139.41	Rueness et al. 2014	MM	Bone	1932
L. l. wrangeli	R31	H36	East	EU818843	Russia	Southeastern	45.26	137.6	Rueness et al. 2014	MM	Bone	1966
L. l. wrangeli	R59	H36	East	EU818845	Russia	East	52.34	158.23	Rueness et al. 2014	MM	Bone	1967
L. l. wrangeli	R141	H36	East	EU818847	Russia	East	59.18	143.16	Rueness et al. 2014	SPM	Bone	1935
L. l. wrangeli	R75	H37	East	EU818846	Russia	Southwest	43.1	44.42	Rueness et al. 2014	MM	Bone	1934
L. l. wrangeli	R38	H38	East	EU818844	Russia	Southeastern	49.31	139.41	Rueness et al. 2014	MM	Bone	1932
L. l. wrangeli	H18	H39	East	KM000080	Russia	Center, Kirov Republic	59.6055	51.2814	Ratkiewicz et al. 2014		Tissue	1992&2011
L. l. dinniki	R57	H1	South	EU818858	Russia	Southwest	43.2	44.35	Rueness et al. 2014	MM	Bone	1911
L. l. dinniki	R170	H1	South	EU818861	China	Center	37.3	100	Rueness et al. 2014	SPM	Bone	1908
L. l. dinniki	SFHN1	H1	South	XXXXXX	Iran	Isfahan, Fereydunshahr	32.8583	50.0867	This study	AFD	Tissue	2016
L. l. dinniki	SFHN2	H1	South	XXXXXX	Iran	Isfahan, Fereydunshahr, Buin Mian Dasht	32.9958	50.7842	This study	AFD	Tissue	2016
L. l. dinniki	MRKZ2	H1	South	XXXXXX	Iran	Markazi, Zarandieh	35.4844	50.0053	This study	AFD	Tissue	2013
L. l. dinniki	GHZV3	H1	South	XXXXXX	Iran	Ghazvin, Avaj	35.5575	49.1814	This study	AFD	Tissue	2015
L. l. dinniki	THRN3	H1	South	XXXXXX	Iran	Tehran, Shymranat, Zayegan	35.9703	51.5994	This study	AFD	Tissue	2017
L. l. dinniki	SMNN1	H1	South	XXXXXX	Iran	Semnan, Parvar PA	36.0014	53.4739	This study	AFD	Tissue	2016
L. l. dinniki	THRN1	H1	South	XXXXXX	Iran	Tehran	36.0014	51.5181	This study	VAZ	Skin & Hair	2016
L. l. dinniki	THRN2	H1	South	XXXXXX	Iran	Tehran	36.0014	51.5181	This study	VAZ	Skin & Hair	2016
L. l. dinniki	MRKZ1	H1	South	XXXXXX	Iran	Markazi,	36.1408	50.2008	This study	AFD	Tissue	2013
L. l. dinniki	MZND1	H1	South	XXXXXX	Iran	Mazandaran, Amol, Yoush Baladeh	36.2214	51.7728	This study	AFD	Skin	2011
L. l. dinniki	SMNN2	H1	South	XXXXXX	Iran	Semnan, Shahroud, Deh Mulla	36.3814	54.5594	This study	live-trapped	Skin & Hair	2016
L. l. dinniki	GOLS1	H1	South	XXXXXX	Iran	Golestan, Gorgan, Gharnabad	36.777	54.666	This study	GDE	Skin	2015
L. l. dinniki	MRKN1	H1	South	XXXXXX	Iran	Azerbaijan Garbi- Marakan PA	38.9672	45.3153	This study	AFD	Tissue	2016
L. l. dinniki	R176	H25	South	EU818862	Tajikistan		38.3	72	Rueness et al. 2014	SPM	Bone	1932
L. l. dinniki	R32	H26	South	EU818860	Russia	Southeastern	50.13	130.14	Rueness et al. 2014	MM	Bone	NA
L. l. dinniki	R15	H27	South	EU818859	Turkey		40.42	43.35	Rueness et al. 2014	MM	Bone	1936
L. l. dinniki	R174	H28	South	EU818856	Tajikistan		38.3	72	Rueness et al. 2014	SPM	Bone	1913
L. l. dinniki	R172	H44	South	EU818857	Tajikistan		38	74	Rueness et al. 2014	SPM	Bone	1913
L. l. carpathicus	R73	H10	West1	EU818881	Poland		53	23	Rueness et al. 2014	MM	Bone	1951
L. l. carpathicus	R63	H11	West1	EU818880	Poland		53	23	Rueness et al. 2014	MM	Bone	1951
L. l. carpathicus	H10	H11	West1	JQ928877	Poland	Northeastern	53.5082	20.5066	Ratkiewicz et al.2012		Tissue	1992&2010
L. l. carpathicus	H11	H11	West1	JQ928878	Poland	Northeastern	52.8	23.6739	Ratkiewicz et al.2012		Tissue	1992&2010
L. l. carpathicus	R89	H12	West1	EU818879	Poland		53	23	Rueness et al. 2014	MM	Bone	1948
L. l. carpathicus	R72	H13	West1	EU818877	Poland		53	23	Rueness et al. 2014	MM	Bone	1948
L. l. carpathicus	R74	H13	West1	EU818878	Poland		53	23	Rueness et al. 2014	MM	Bone	1951
L. l. carpathicus	H13	H13	West1	KM000075	Lithuania		55.681	24.9958	Ratkiewicz et al. 2014	AFD	Tissue	1992&2011
L. l. carpathicus	R95	H3	West1	EU818889	Russia	West	55.9	36.34	Rueness et al. 2014	MM	Bone	1976
L. l. carpathicus	BA1	H4	West1	AY034815	Estonia		58.3173	25.673	Hellborg et al. 2002		Tissue	1998–1999
L. l. carpathicus	BA2	H4	West1	AY034815	Finland		62.5001	24.0257	Hellborg et al. 2002		Tissue	1998–1999
L. l. carpathicus	R97	H4	West1	EU818888	Russia	West	54.33	33.11	Rueness et al. 2014	MM	Bone	1993
L. l. carpathicus	H3	H4	West1	JQ928873	Estonia		58.7844	26.0937	Ratkiewicz et al.2012		Tissue& blood	1992&2010
L. l. carpathicus	H15	H41	West1	KM000077	Lithuania		55.28	24.3121	Ratkiewicz et al. 2014	AFD	Tissue	1992&2011
L. l. carpathicus	H14	H42	West1	KM000076	Lithuania		55.5629	23.572	Ratkiewicz et al. 2014	AFD	Tissue	1992&2011
L. l. carpathicus	R187	H5	West1	EU818887	Russia	South	53.26	85.26	Rueness et al. 2014	NM	Bone	1976
L. l. carpathicus	SCA	H6	West1	AY034816	Norway		60.7693	10.0863	Hellborg et al. 2002		Tissue	1996-1998
L. l. carpathicus	SCA	H6	West1	AY034816	Sweden		63.6109	17.3049	Hellborg et al. 2002		Tissue	1996-1998
L. l. carpathicus	R100	H6	West1	EU818884	Russia	Center	58.23	56.48	Rueness et al. 2014	MM	Bone	1977
L. l. carpathicus	R53	H6	West1	EU818886	Russia	Center	59.9	61.52	Rueness et al. 2014	MM	Bone	1940
L. l. carpathicus	H4Cro2	H6	West1	JN084447	Slovakia	Mountain (Dinaric, Carpathian)	48.9167	19.2963	Sindicic et al. 2012		Muscle& Blood	1997-2009
L. l. carpathicus	H4	H6	West1	JQ928874	Poland	Northeastern and Southern	53.639	20.1222	Ratkiewicz et al.2012		Tissue	1992&2010
L. l. carpathicus	R82	H7	West1	EU818885	Russia	Center	55.59	92.48	Rueness et al. 2014	MM	Bone	1977
L. l. carpathicus	H17	H7	West1	KM000079	Russia	Center	61.7043	52.6268	Ratkiewicz et al. 2014		Tissue	1992&2011
L. l. carpathicus	BA2	H8	West1	AY034814	Estonia		58.9846	24.2275	Hellborg et al. 2002		Tissue	1998–1999
L. l. carpathicus	R62	H8	West1	EU818876	Poland		53	23	Rueness et al. 2014	MM	Bone	1951
L. l. carpathicus	R128	H8	West1	EU818883	Russia	Southwest	44.27	40.1	Rueness et al. 2014	SPM	Bone	1929
L. l. carpathicus	H2	H8	West1	JQ928872	Poland	Northeastern	53.041	23.5313	Ratkiewicz et al.2012		Tissue	1992&2010
L. l. carpathicus	R80	H9	West1	EU818882	Russia	West	55.5	39.28	Rueness et al. 2014	MM	Bone	1967
L. l. lynx	R84	H14	West2	EU818875	Russia	Center	55.59	92.48	Rueness et al. 2014	MM	Bone	1977
L. l. lynx	R124	H15	West2	EU818874	Russia	West	59.13	33.34	Rueness et al. 2014	SPM	Bone	1961
L. l. lynx	R103	H16	West2	EU818873	Russia	Southwestern	55.24	55.33	Rueness et al. 2014	SPM	Bone	1929
L. l. lynx	H9	H16	West2	JQ928876	Estonia		59.28	25.5095	Ratkiewicz et al.2012		Tissue& blood	1992&2010
L. l. lynx	R158	H17	West2	EU818872	Russia	West	59.3	30.26	Rueness et al. 2014	SPM	Bone	1956
L. l. lynx	R65	H18	West2	EU818871	Russia	West	55.34	38.55	Rueness et al. 2014	MM	Bone	1940
L. l. lynx	R3	H19	West2	EU818870	Uzbekistan		44.15	60.24	Rueness et al. 2014	MM	Bone	1974
L. l. lynx	H8	H19	West2	JQ928875	Finland		62.406	25.3977	Ratkiewicz et al.2012		Tissue& blood	1992&2010
L. l. lynx	BA3	H20	West2	AY034813	Latvia		56.9172	25.6406	Hellborg et al. 2002		Tissue	1997–1998
L. l. lynx	R104	H20	West2	EU818863	Russia	Southwest	40.1	44.27	Rueness et al. 2014	SPM	Bone	1929
L. l. lynx	R96	H20	West2	EU818867	Russia	West	59.9	30.9	Rueness et al. 2014	MM	Bone	1910
L. l. lynx	R186	H20	West2	EU818869	Russia	South	55.11	80.19	Rueness et al. 2014	NM	Bone	1959
L. l. lynx	R178	H21	West2	EU818868	Russia	South	51.47	87.13	Rueness et al. 2014	NM	Bone	1981
L. l. lynx	R94	H22	West2	EU818866	Russia	Center	60.34	55.58	Rueness et al. 2014	MM	Bone	1926
L. l. lynx	R81	H23	West2	EU818865	Russia	Center	60.15	69.21	Rueness et al. 2014	MM	Bone	1941
L. l. lynx	R99	H24	West2	EU818864	Russia	West	60.9	32.32	Rueness et al. 2014	MM	Bone	1910
L. l. lynx	H16	H40	West2	KM000078	Belarus		53.868	25.8854	Ratkiewicz et al. 2014	AFD	Tissue	1992&2011
L. l. lynx	H12	H43	West2	JQ928879	Latvia		57.5788	24.9168	Ratkiewicz et al.2012		Tissue& blood	1992&2010
L. l. lynx	H1	H20	West2	JQ928871	Poland	Northeastern	52.8	23.6739	Ratkiewicz et al.2012		Tissue	1992&2010
MM= Moscow Museum, Zoological Museum of Moscow State University (Moscow)
SPM= St. Petersburg Museum, Zoological Museum of Zoological Institute (Saint-Petersburg)
NM= Museum of Institute of Animal Systematics and Ecology (Novosibirsk)
GDE= Gorgan Department of Environment, Taxidermy
AFD= Animals Found dead
VAZ= Vakil Abad Zoo, Mashhad, Razavi Khorasan Province
Reference :
Hellborg, L., Walker, C.W., Rueness, E.K., Stacy, J.E., Kojola, I., Valdmann, H., Vil?, C., Zimmermann, B., Jakobsen, K.S., Ellegren, H., 2002. Differentiation and levels of genetic variation in northern European lynx (Lynx lynx) populations revealed by microsatellites and mitochondrial DNA analysis. Conserv. Genet. 3, 97–111.
Ratkiewicz, M., Matosiuk, M., Kowalczyk, R., Konopi?ski, M.K., Okarma, H., Ozolins, J., M?nnil, P., Ornicans, A., Schmidt, K., 2012. High levels of population differentiation in Eurasian lynx at the edge of the species’ western range in Europe revealed by mitochondrial DNA analyses. Anim. Conserv. 15, 603–612.
Ratkiewicz, M., Matosiuk, M., Saveljev, A.P., Sidorovich, V., Ozolins, J., M?nnil, P., Balciauskas, L., Kojola, I., Okarma, H., Kowalczyk, R., Schmidt, K., 2014. Long-range gene flow and the effects of climatic and ecological factors on genetic structuring in a large, solitary carnivore: The Eurasian lynx. PLoS One 9, 1–29.
Rueness, E.K., Naidenko, S., Trosvik, P., Stenseth, N.C., 2014. Large-scale genetic structuring of a widely distributed carnivore - The eurasian lynx (Lynx lynx). PLoS One 9, e93675.
Sindi?i?, M., Gomer?i?, T., Galov, A., Polanc, P., Huber, D., Slavica, A., 2012. Repetitive sequences in Eurasian lynx (Lynx lynx L.) mitochondrial DNA control region. Mitochondrial DNA 23, 201–207.
